# Supplementary material for: Cytokines, hepatic cell profiling and cell interactions during bone marrow cell therapy for liver fibrosis in cholestatic mice
Source: PLoS One. 2017 Nov 27;12(11):e0187970. doi: 10.1371/journal.pone.0187970 (PMC5703547; doi:10.1371/journal.pone.0187970)
Supplement: S1 Table — Raw data regarding Picro Sirius staining quantification by densitometry; numbers indicate the percentage of stained area over total area of the captured microscopy field. (XLSX) [file pone.0187970.s001.xlsx]

## Sheet: Planilha1
Normal	F7d	F14d	F7d + BMC 7d
0.381667	2.2558	3.11107	1.26353
0.450867	1.7784	2.1044	1.7354
0.3208	1.72113	5.29533	1.63667
0.335933	0.914429	1.509	0.822867
0.3228	1.63933	2.77227	1.06267
	2.05647	1.1834	1.07927
