# Supplementary material for: Cytokines, hepatic cell profiling and cell interactions during bone marrow cell therapy for liver fibrosis in cholestatic mice
Source: PLoS One. 2017 Nov 27;12(11):e0187970. doi: 10.1371/journal.pone.0187970 (PMC5703547; doi:10.1371/journal.pone.0187970)
Supplement: S2 Table — Raw data regarding liver enzymes after analysis by spectrophotometry. (XLSX) [file pone.0187970.s002.xlsx]

## Sheet: Alkaline Phosphatase 
Normal	F7d	F14d	F7d + BMC 7d
55	760	796	609
60	854	479	460
77	242	438	661
49	512	780	675
44	482	386	689
46	270		609
52

## Sheet: GOT enzyme
Normal	F7d	F14d	F7d + BMC 7d
193	190	302	183
78	389	356	69
136	370	392	227
117	101	296	247
68	330		120
82	352		143
186
141
