# Supplementary material for: Cytokines, hepatic cell profiling and cell interactions during bone marrow cell therapy for liver fibrosis in cholestatic mice
Source: PLoS One. 2017 Nov 27;12(11):e0187970. doi: 10.1371/journal.pone.0187970 (PMC5703547; doi:10.1371/journal.pone.0187970)
Supplement: S3 Table — Raw data regarding each cytometric analysis; numbers indicate the percentage of each population analyzed over total cells or populations. (XLSX) [file pone.0187970.s003.xlsx]

## Sheet: % GFP cells
% Total GFP+
N+ BMC 7d	F7d + BMC 7d
10.8	16.7
12.7	17.9
9.7	16.3
10.7	19.7
9.9	22.1

## Sheet: Immunophenotypping
%PE CD144					%PE CD11b
Normal	N+ BMC 7d	F14d	F7d + BMC 7d		Normal	N+ BMC 7d	F14d	F7d + BMC 7d
2.33	1.3	2.2	3.1		5.7	4.7	5.8	7
3.6	3.6	0.9	1.4		1.93	4.89	3.3	4.5
2.1	6	1.4	3.4		2.9	4.5	12.1	7.8
3.7	5.9	2.29	1.9		2.8	2.1	6.18	15.13
2.8	6.48	1.2	3.1		2.4	6.7	12	8
					3.5	8.6	7.47	3.7
%PE CD68					%PE Ly6G
Normal	N+ BMC 7d	F14d	F7d + BMC 7d		Normal	N+ BMC 7d	F14d	F7d + BMC 7d
4.7	3.4	20.4	12.7		2.8	3.88	6.7	8.65
2.55	4.7	38.78	19		3.3	5.82	4.6	8.86
2.6	5.2	19.3	12.16		3.9	6.24	3.63	7.8
2.5	5.17	30.6	18.83		1.8	5.14	3.25	5.65
4.7	8.65	26.3	22.3		1.8	3.44	6.5	6
6.79	8.76	26.7	16		3.5		5.11	7.5

## Sheet: Immunophenotypping GFP BMC
% GFP+ CD144+			% GFP+ CD68+
N+ BMC 7d	F7d + BMC 7d		N+ BMC 7d	F7d + BMC 7d
3.4	0.6		1.3	1.2
1.1	0.7		1.8	2.1
1	1.4		2.3	2.6
3.6	1.3		2.8	2.2
1.9	0.9		2.3	2.5
% GFP+ CD11b+			% GFP+ Ly6G+
N+ BMC 7d	F7d + BMC 7d		N+ BMC 7d	F7d + BMC 7d
3	6.8		3	6.5
1.7	4.7		3.2	4.7
1.7	6.3		2	5.4
0.9	6.4		1.7	4.6
2.7	6.2		2.7	4.1
3	4.1		2	4.1

## Sheet: % Total PCNA
% PE - Total PCNA
N	F14d	F7d+BMC 3h	F7d+ BMC 24h	F7d+ BMC 48h	F7d+BMC 7d
13.7	0.6	1.2	3.79	3	6.2
12	0.9	1.3	3.19	5.78	6.6
11.7	0.8	1.5	2.58	3.4	5.4
11.5	0.6	2.6	4.2	3.4	5.7
8.6	0.8	6	4.43	3.4	5.8
12.9	0.6	6.3	3.13	3.7	5.5

## Sheet: % GFP PCNA 
% GFP PCNA
F7d+BMC 3h	F7d+ BMC 24h	F7d+ BMC 48h	F7d+BMC 7d
0.5	4.4	1.9	1.7
3	3.9	1.4	1.9
3.5	3.8	1.3	1.8
0.9	2.4	1.7	1.6
0.6	3	1.6	1.2
3.5	1.9	1.6	1

## Sheet: CBA
IL-10						IL-6
Normal	N+BMC 7d	F7d	F14d	F7d +BMC 7d		Normal	N+BMC 7d	F7d	F14d	F7d +BMC 7d
3802.6	5395.18	4471.99	4215.49	5661.24		6513.75	6769.03	12862.24	10306.93	11192.75
4123.38	4000.03	4390.32	4873.31	4995.62		6657.47	6657.47	11376.48	11058.28	7543.52
3899.19	5123.16	4556.26	4215.49	6527.12		6806.96	8475.34	17249.93	11809.45	10306.93
3899.19	5850.98	4272.44	4687.77	6051.49		4538.63	7042.73	12996.28	14061.01	7612.41
4234.33	3850.38	3007.43	4272.44	5661.24		5298.35	6956.66	7475.74	8202.32	7194.08
IL-17A						IL-2
Normal	N+BMC 7d	F7d	F14d	F7d +BMC 7d		Normal	N+BMC 7d	F7d	F14d	F7d +BMC 7d
141684.9	135335	76744.25	155815.9	105789.2		6513.75	6769.03	12862.24	10306.93	11192.75
98525.38	134789.6	80550.56	147095.5	137822.2		6657.47	6657.47	11376.48	11058.28	7543.52
127145.4	167012	87554.56	189228	116691.8		6806.96	8475.34	17249.93	11809.45	10306.93
75836.78	54233.28	85696.29	165339.8	119686.1		4538.63	7042.73	12996.28	14061.01	7612.41
135335	75836.78	88187.85	162070.1	131238.9		5298.35	6956.66	7475.74	8202.32	7194.08
139754.8	46625.94	131238.9	122799.1	103180.6		7251.63		6402.48	8318.06	7491.8
IL-4						IFNγ
Normal	N+BMC 7d	F7d	F14d	F7d +BMC 7d		Normal	N+BMC 7d	F7d	F14d	F7d +BMC 7d
9313.37	9569.36	9381.84	9659.68	9720.27		68977.62	60292.77	48910.94	44866.59	63331.62
9672.74	10640.98	9269.57	9720.27	9439		83992.16	69674.9	58792.37	42106.26	56467.48
10109.48	8827.9	8987.22	10002.54	9092.73		67952.67	42982.52	57740.12	56467.48	75107.12
10787.23	10428.81	10318.67	9970.38	9674.75		68977.62	56849.35	48131.8	47560.79	55725.77
9763.14	10275.1	9570.19	9750.85	9843.74		64708.51	50601.24	54999.88	52026.44	68182.78
8941.27		8721.58	9039.67	10051.17
