# Supplementary material for: Cytokines, hepatic cell profiling and cell interactions during bone marrow cell therapy for liver fibrosis in cholestatic mice
Source: PLoS One. 2017 Nov 27;12(11):e0187970. doi: 10.1371/journal.pone.0187970 (PMC5703547; doi:10.1371/journal.pone.0187970)
Supplement: S4 Table — Raw data regarding PCR analysis. The equation 2-ΔΔCt was applied to obtain the relative expression ratio (RQ) of mRNA. Each -ΔCT expresses the difference between number of cycles (CT) of the target genes and the endogenous control. (XLSX) [file pone.0187970.s004.xlsx]

## Sheet: IL-10
Normal	F7d	F14d	F7d + BMC 7d
1.693	0.228	0.055	0.77
1.49	0.072	0.07	0.727
1	0.113	0.127	0.758
1.79	0.075	0.016	0.824

## Sheet: IL-13
Normal	F7d	F14d	F7d + BMC 7d
0.198	10.778	0.081	9.849
3.811	6.543	1.905	3.294
0.15	5.028	0.064	18.126
1	1.741	0	10.423

## Sheet: IFN-g
Normal	F7d	F14d	F7d + BMC 7d
1	9.318	1.548	37.271
0.154	2.868	0.129	28.051
0.444	0.113	0.053	64.445
0.177	2.099	0.013	43.255

## Sheet: HGF
Normal	F7d	F14d	F7d + BMC 7d
1	0.325	0.088	3.655
1.395	1.765	0.088	0.525
1.125	0.203	0	2.32
0.297	0.457	0	2.77
	0.973	0

## Sheet: FOXP3
Normal	F7d	F14d	F7d + BMC 7d
0.14	1.206	0.152	0.062
1	1.376	0.045	0.199
0.57	0.722	1.753	0.138
0.555	0.435		1.231
